# Supplementary material for: LotuS: an efficient and user-friendly OTU processing pipeline
Source: Microbiome. 2014 Sep 30;2:30. doi: 10.1186/2049-2618-2-30 (PMC4179863; doi:10.1186/2049-2618-2-30)
Supplement: Additional file 7 — Taxa stability across pipelines. a) The 454 datasets was analyzed in respect to taxonomic stability across the 5 pipeline versions. a) The percentage of OTU’s from different pipeline versions, which could not be assigned the respective taxonomic level. As expected, this is increasing towards the more specific levels. b) The fraction of Taxa that are present in only 1,2,3,4 or all 5 of the pipelines. [file 2049-2618-2-30-S7.xlsx]

## Sheet: Sheet1
A	LB	LR	QDN	QRE	MOT
Domain	0	0	0	0	0
Phylum	0	0	22.2	0	10
Class	10.5	18.8	27.8	0	29.4
Order	17.2	23.1	31.3	6.1	40
Family	22.7	25.6	45.1	18.9	29.5
Genus	65.9	33.9	88.1	54.7	53.3
	taxa present in X methods
B	1	2	3	4	5
Domain	0	0	0	0	100
Phylum	0	0	0	11.1	88.9
Class	0	10	20	10	60
Order	0	3.3	16.7	3.3	76.7
Family	0	6.7	17.8	4.4	71.1
Genus	4.4	6.7	15.6	17.8	55.6
